# Supplementary material for: p-21 Activated Kinase as a Molecular Target for Chemoprevention in Diabetes
Source: Geriatrics (Basel). 2018 Oct 19;3(4):73. doi: 10.3390/geriatrics3040073 (PMC6371191; doi:10.3390/geriatrics3040073)
Supplement: Supplementary file 1 [file geriatrics-03-00073-s001.zip]

Archive with 15 entries (12 files):
- supplementary/
- supplementary/.DS_Store
- __MACOSX/
- __MACOSX/supplementary/
- __MACOSX/supplementary/._.DS_Store
- supplementary/Supp Table 1.docx
- __MACOSX/supplementary/._Supp Table 1.docx
- supplementary/Supplementary Figure 1_Optimize.pdf
- __MACOSX/supplementary/._Supplementary Figure 1_Optimize.pdf
- supplementary/Supplementary Figure 2_Optimize.pdf
- __MACOSX/supplementary/._Supplementary Figure 2_Optimize.pdf
- supplementary/Supplementary Figure 3_Optimize.pdf
- __MACOSX/supplementary/._Supplementary Figure 3_Optimize.pdf
- supplementary/Supplementary Figure legends.docx
- __MACOSX/supplementary/._Supplementary Figure legends.docx
